# Supplementary material for: Cross‐protection interactions in insect pests: Implications for pest management in a changing climate
Source: Pest Manag Sci. 2022 Oct 18;79(1):9–20. doi: 10.1002/ps.7191 (PMC10092685; doi:10.1002/ps.7191)
Supplement: Supplementary file 1 — Table S1. List of cross‐protection experiments on agricultural insect pests and mosquito vectors. The physiological response/effect measured in each study are listed with the corresponding metric that was used to determine cross‐protection along with the reference. Critical thermal temperature; CTmax/CTmin, heat knockdown time (HKDT); chill coma recovery time (CCRT); lethal dose/time to mortality (LD50/LT50); heat shock protein (HSP70) [file PS-79-9-s001.xlsx]

## Sheet: TableS1
Initial stressor	Initial stress treatment	Secondary stressor	Secondary stress treatment	Cross-protection interaction? (yes/no)	Species	Physiological response/effect measured	Reference
Anoxia	No oxygen (only nitrogen) for 2 hours	Heat stress	2 hrs at 53 C	Yes	Migratory locust (Locusta migratoria)	Increase in survival	Wu et al.1
Anoxia	Exposure to 0.1 % Oxygen for 1 hr	Irradiation	200 Gy of irradiation	Yes	Cactus moth (Cactoblastis cactorum)	Increase flight performance (duration and distance) following mark-recapture	Lopez-Martinez et al.2
Anoxia	No oxygen (only nitrogen) for 1-1.44 hr	Irradiation	70, 200, 300, and 400 Gy of irradiation	Yes	Caribbean fruit fly (Anastrepha suspensa)	Increase in flight performance, adult emergence, and male mating success	Lopez-Martinez et al.3
Anoxia	CO2 anoxic treatment for 10, 20, or 40 mins	Cold stress	exposed to -6 C for 2 hrs	Yes	Migratory locust (Locusta migratoria)	Increased survival for group that had 1 hour recovery period post anoxia treatment	Cui et al.4
Anoxia	Oxygen concentrations between 3 - 15% for 20 - 24 hrs	Irradiation	Irradiated with 60 Gy	No	Spotted wing drosophila (Drosophila suzukii)	Number of adults emerging was not significantly different between any of the treatments	Follett et al.5
Cold stress	5 days at 20 C	Desiccation	15-30% RH for 36 hours	Yes	African fruit fly (Ceratitis rosa)	Higher survival to dry conditions	Gotcha et al.6
Cold stress	Cold shock at 0 C for 30 mins	Heat stress	Heat shock at 42.5 C	Yes	Red flour beetle (Tribolium castaneum)	Increase in HKDT (heat knockdown time)	Scharf et al.7
Cold stress	5 days at 20 C	Starvation	Food deprived for up to 10 days	No	African fruit fly (Ceratitis rosa)	Decrease in LT50 (lethal time to 50% mortality) in females	Gotcha et al.6
Cold stress	5 days at 20 C	Heat stress	CTmax using a heat rate of 0.25 C/min or HKDT at 43 C	No	African fruit fly (Ceratitis rosa)	No change in CTmax or HKDT	Gotcha et al.6
Cold stress	-9 C for 2 hours	Heat stress	37 C for 1 hour	No	Codling moth (Cydia pomonella)	Decrease in survival	Chidawanyika and Terblanche8
Cold stress	Exposed -5 C using LT20 and LT50 temperatures for several strains	Insecticide	Exposure to LD50 and LD95 of dichlorvos, malathion, chlorpyrifos-methyl, deltamethrin, and pirimiphosmethyl	No	Wheat weevil (Sitophilus granarius)	Decrease in LD50 for all insecticides except dichlorvos following 24 hr recovery from LT20 (lab strain)	Kljajic et al.9
Desiccation	Exposed to 3%, 28%, 49%, and 79% relative humidity	Cold stress	-10 C for various durations (0-28 days)	Yes	Khapra beetle (Trogoderma granarium)	Increased survival under 10 C after exposure to high levels of dessication stress	Shivananjappa et al.10
Desiccation	7% relative humidity for 4.5 days	Cold stress	5 C for 6 days	Yes but only with a recovery period	Lesser mealworm (Alphitobius diaperinus)	Increase in survival when dessication recovery is allowed	Renault et al.11
Desiccation	20% RH for 24 hours	Cold stress	CTmin rate of 0.25 C/min starting at 25 C	Yes	Spotted stalk borer (Chilo partellus), Maize stalk borer (Busseola fusca), and African pink stalk borer (Sesamia calamistis)	Decrease in CTmin for all species	Mutamiswa et al.17
Desiccation	No access to water for 72 hours	Cold stress	0 C for 1 hour	No	Mediterranean fruit fly (Ceratitis capitata)	Increase in CCRT (chill coma recovery time) in males	Mitchell et al.13
Desiccation	7% relative humidity for 4.5 days	Heat stress	38 C for 6 days	Yes, but only in the absence of a recovery period	Lesser mealworm (Alphitobius diaperinus)	Increase in survival when no dessication recovery is allowed	Renault et al.11
Desiccation	10% RH for 10 hours	Heat stress	heat shock at 38 C for 2 hours	Yes	African fig fly (Zaprionus indianus)	Increase in HKDT (heat knockdown time)	Kalra et al. 201714
Desiccation	Desiccation chamber for 4 days	Heat stress	CTmax rate of 0.25 C/min starting from 32 C and exposure to 50 C until heat knockdown	Yes	Larger grain borer (Prostephanus truncatus)	Increase in CTmax	Mutamiswa et al.15
Desiccation	No access to water for 72 hours	Heat stress	44 C until heat knockdown occurred	Yes	Mediterranean fruit fly (Ceratitis capitata)	Increase in HKDT (heat knockdown time) but only in males	Mitchell et al.13
Desiccation	Multigenerational selection for desiccation resistance	Hypoxia	low oxygen conditions for 24-120 hours	No	Mexican fruit fly (Anastrepha ludens)	Reduction in adult emergence, flying ability, number of copulations, and latency to mate	Lara-Perez et al.16
Desiccation	No access to water for 72 hours	Starvation	No access to food for 72 hours	No	Mediterranean fruit fly (Ceratitis capitata)	Decrease in HKDT (heat knockdown time)	Mitchell et al.13
Desiccation	20% RH at 25 C for 15 hours	Heat stress	CTmax using a heat rate of 0.25 C/min or HKDT at 43 C	Yes	African fruit fly (Ceratitis rosa)	Higher CTmax	Gotcha et al.6
Desiccation	20% RH at 25 C for 15 hours	Starvation	Food deprived for up to 10 days	Yes	African fruit fly (Ceratitis rosa)	Higher LT50 (lethal time to 50% mortality) in males	Gotcha et al.6
Desiccation	20% RH at 25 C for 15 hours	Cold stress	CTmin using cool down rate of 0.25 C min−1 or CCRT at 0 C for 1 hour	No	African fruit fly (Ceratitis rosa)	No change in CTmin or CCRT	Gotcha et al.6
Desiccation	20% RH for 24 hours	Heat stress	CTmax rate of 0.25 C/min starting from 28 C	Yes	Spotted stalk borer (Chilo partellus), Maize stalk borer (Busseola fusca), and African pink stalk borer (Sesamia calamistis)	Increase in CTmax in all species	Mutamiswa et al.17
Desiccation	10% RH for 16 hours	Starvation	2 days of food deprivation	No	African fig fly (Zaprionus indianus)	Decrease in starvation resistance (time to death)	Kalra et al. 2017 14
Desiccation	Exposed to dry condtions (7% RH)	Heat stress	Increase in temperature starting at 28 C until CTmax at a rate of 0.25 C/min	No	Fall armyworm (Spodoptera frugiperda)	Decrease in CTmax in 5th larval instars, no change in all other developmental stages	Keonsentse et al.18
Desiccation	Exposed to dry condtions (7% RH)	Cold stress	Decrease in temperature starting at 28 C until CTmin at a rate of 0.25 C/min	Yes, but instar dependent	Fall armyworm (Spodoptera frugiperda)	Decrease in CT min but only in 2nd and 3rd larval instars	Keonsentse et al.18
Disease	Topical exposure to Beauvaria bassiana	Insecticide	Exposure to imidaclorpid (LC10 and LC20 ) via diet and topical exposure	No	Colorado potato beetle (Leptinotarsa decemlineata)	Increase in median mortality and decrease in ED50 (median effective dose resulting in 50% mortality)	Furlong and Groden19
Disease	Exposed to fungal pathogen M. robertsii at concentration of 10^6 conidia/mL	Insecticide	0.0054% of Avermectin applied to foliage	No	Colorado potato beetle (Leptinotarsa decemlineata)	Decrease in survival 4-10 days post exposure and decrease in gut microbiota diversity	Kryukov et al.20
Disease	Inoculated with H. armigera nucleopolyhedrovirus(5 × 10^7 occlusion bodies/mL)	Heat stress	Exposure to 20, 27 or 35 °C for 24, 48, and 72 hr	Yes	Cotton bollworm (Helicoverpa armigera)	Increase in survival, weight gain, and faster development but only after exposure to 35 C	Shen et al. 21
Fungicide	Exposure to chlorothalonil (6.9 ug/uL)	Insecticide	LD50 dose of imidacloprid	Yes	Colorado potato beetle (Leptinotarsa decemlineata)	Increase in LD50 dose of imidacloprid	Clements et al.22
Fungicide	Exposure to boscalid (13 ug/uL)	Insecticide	LD50 dose of imidacloprid	No	Colorado potato beetle (Leptinotarsa decemlineata)	Decrease in LD50 dose of imidacloprid	Clements et al.22
Heat stress	3 hours at 45 C	Anoxia	No oxygen (only nitrogen) for 1-6 hours	No	Migratory locust (Locusta migratoria)	Increase in time to recover from anoxic conditions	Wu et al.1
Heat stress	37 C for 1 hour	Cold stress	-9 C for 2 hours	Yes	Codling moth (Cydia pomonella)	Increase in survival	Chidawanyika and Terblanche8
Heat stress	3 days at 33 C	Cold stress	Temparture drop of 0.25 C/min	Yes	Spotted stem borer (Chilo partellus)	Decrease in CCRT, increase in Ctmin, and decrease in supercooling point	Mutamiswa et al.12
Heat stress	Heat shock at 38 C for 5 mins	Cold stress	Cold shock at 0 C for 2 hours	Yes	Red flour beetle (Tribolium castaneum)	Decrease in CCRT but only in males	Scharf et al.7
Heat stress	35 C for 2 hours	Cold stress	-1 C for 10 hours	No	Citrus codling moth (Thaumatotibia leucotreta)	No effect on survival	Boardman et al.23
Heat stress	36 C for 1 hour	Desiccation	15-30% RH for 36 hours	No	African fruit fly (Ceratitis rosa)	Decreased survival in dry conditions	Gotcha et al.6
Heat stress	37 C for 24 or 72 hours	Disease	Inoculated with 1 X 10^7 Aspergillus fumigatus conidia via injection	Yes	Greater wax moth (Galleria mellonella)	Increase in survival	Browne et al.24
Heat stress	37 C and 39 C for 2-6 hrs, exposed at third instar larvae	Insecticide	Exposure to 5 % malathion at adult stage	Yes	Asian malaria mosquito (Anopheles stephensi)	Increase in LT50 and LT90 (lethal time to kill 50% and 90% of individuals)	Raghavendra et al.25
Heat stress	heat shock 37 °C for 3 hours or heat shock at 39 °C for 1 hour	Insecticide	Exposure to either 0.75% permethrin, 0.05% deltamethrin, or 0.05% λ-cyhalothrin	Yes	Anopheles arabiensis	Decrease in mortality	Oliver and Brooke26
Heat stress	Exposed to 39 C for 1, 2, or 3 hours	Insecticide	Exposed to 0.625 mg/L of propuxur for 6 hours at 25 C or 39 C	Yes	Yellow fever mosquito (Aedes aegypti), Asian malaria mosquito (Anopholes stephensi)	Increased tolerance and survival	Patil et al.27
Heat stress	heat spike of 30, and 34 C for 48 h	Insecticide	mild doses of Chlorpyrifos (0.25 ug/mL and 0.35 ug/mL)	Yes	Common house mosquito (Culex pipiens)	Reduced mortality and increase in CTmax	Meng et al.28
Heat stress	40 C for 1 hour	Insecticide	Abamectin (LC50 dose)	Yes	Serpentine leafminer (Liriomyza trifoli)	Reduced mortality post LD50 exposure	Wang et al.56
Heat stress	Cycle of 26 C for 18 hours followed by an increase of 38 C for 6 hours	Insecticide	0.5 and 20 mg/m^2 of cyfluthrin	No	Lesser mealworm (Alphitobius diaperinus)	Increase in activity but for only farm collected population	Engell et al.29
Heat stress	36 C for 1 hour	Cold stress	CTmin using cool down rate of 0.25 C min−1 or CCRT at 0 C for 1 hour	No	African fruit fly (Ceratitis rosa)	No change in CTmax or HKDT	Gotcha et al.6
Heat stress	36 C for 1 hour	Starvation	Food deprived for up to 10 days	No	African fruit fly (Ceratitis rosa)	No change in CTmax or HKDT	Gotcha et al.6
Heat stress	Four temperture regimes ranging from 21.4 to 30.5 C for 4 hours	Heavy metal	Four Copper concentrations (0, 25, 50, 75 mg/kg -1)	Yes	European grapevine moth (Lobesia botrana)	Increase in survival especially at mild doses of Cu	Iltis et al. 30
Heat stress	From day 1 - day 5, bed bugs were exposed to 22 C (control), 32 C, 34 C, or 36 C	Disease	Exposed to fungal pathogen B. bassiana in a 0.02% conidia suspension for 5 mins	No	Bed bug (Cimex lectularius)	Increase in mortality after exposure to 36 C and 34 C, no significant increase in mortality after exposure to 32 C and 22 C	Rukke et al.31
Heat stress	From day 1 - day 5, bed bugs were exposed to 22 C (control), 32 C, 34 C, or 36 C	Desiccation	Exposed to dessicant dust Syloid (99.6% SiO_2) on filter paper at a dose of about 0.18 g/m^2 until the end of the experiment (in starved and blood fed individuals)	No	Bed bug (Cimex lectularius)	Rapid mortality post exposure to dessicant dust did not allow for heat stress discrepancies to be investigated in detail	Rukke et al.31
Heat stress	40 C for 2 hr	Cold stress	LT50 temperature using cool down rate of 0.5, 0.1 or 0.05 C/ min for 2 hr	Yes	Potato tuber moth (Phthorimaea operculella)	Increase in survival to low temperatures	Hemmati et al.32
Heat stress	Exposure to 35 and 37.5 C for 1-2 or 7 days	Starvation	Deprived from access to food and water for 1-2 days	No	Olive fruit fly (Batrocera oleae)	Increase in mortality and reduced flight performance	Wang et al.33
Heat stress	Daily exposure to day-night temperatures of 30/20 C	Desiccation	Reared on plants exposed to a water-deficit of 25-30% of pot capacity	No	Potato aphid (Macrosiphum euphorbiae)	Reduced survival and developmental rates, slower development in nymphs, and decrease in reproduction	Beetge and Kruger34
Heat stress	Maintained at 20, 25, or 30 C for 5-10 days or 11-20 days	Desiccation	Dry conditions (~5% RH) or high humidity (~95% RH) for 4 days	Yes	Peach fruit fly (Batrocera zonata)	Increased survival in dry and humid conditions	Ben-Yosef et al.35
Heat stress	2nd instar larvae exposed to 30 C and 35 C for 2, 4, 8, and 12 hr	Insecticide	Exposed to fipronil via leaf discs for 48 hr at concentrations of 0.25, 3.13, 1.56, 0.78 and 0.39 mg/L including the LD50 dose	Yes	Diamondback month (Plutella xylostella)	Increase in LD50 dose but only when heat pretreatement at 30 C is less than 12 hr	Gu et al.36
Heat stress	2nd instar larvae exposed to 30 C and 35 C for 2, 4, 8, and 12 hr	Insecticide	Exposed to avermectin via leaf discs for 48 hr at concentrations of 4.50, 2.25, 1.13, 0.56 and 0.28 mg/L including the LD50 dose	Yes	Diamondback month (Plutella xylostella)	Increased survival to avermectin but only after 2 and 4 hr at 35 C. No significant difference in LD50 dose when pre-exposed to 30 C and 35 C.	Gu et al.37
Heat stress	Exposed to either constant (22 C), low intensity (22 C followed by 34 C for 2 hr) and high intensity (22 C followed by 38 C for 2 hr) temperautre regimes for a total of 5 days	Insecticide	Treated with LC30 of imidacloprid via leaf discs	Yes, but metric dependent	Wheat aphid (Sitobion avenae)	Increased survival to imidacloprid but only under exposure to the low intesity temperature regime, reduction population growth rates under combined stress exposure	Cao et al.38
Heat stress	Exposed to either 26 C or 34 C	Insecticide	Treated with triazophos (0, 10, 20, 40, 80 ppm)	Yes	Brown planthopper (Nilaparvata lugens)	Increase in number of eggs laid in lineages of hoppers pre-exposed to both stressors	Cheng et al.39
Heat stress	Exposed to 45 C for 2 hr	Insecticide	LD50 dose of either acetamiprid, spinosad, methomyl, and beta-cypermethrin	No	Western flower thrip (Frankliniella occidentalis)	Decrease in LD50 to all four insecticides which varied by recovery period	Zhang et al.40
Heat stress	Time to paralysis (PT20, PT50, PT80)at 50 C	Insecticide	Exposure to LD50 and LD95 of dichlorvos, malathion, chlorpyrifos-methyl, deltamethrin, and pirimiphosmethyl	Yes, but insecticide and strain dependent	Wheat weevil (Sitophilus granarius)	Decrease in deltamethrin and dichlorvos LD50 in lab strain but only when pre-exposed to PT80 followed by 72 hr recovery period	Kljajic et al.41
Heavy metal	Cadmium via diet for 130 generations	Cold stress	20 C for 5 days	Yes	Beet armyworm (Spodoptera exigua)	Increase in HSP70 levels	Augustyniak et al.42
Heavy metal	Exposure to heavy metal, Cadmium, via diet from 2nd to 5th instar	Disease	Exposure to fungal pathogen, Beavaria bassiana. Fifth instar larvae were innoculated via soaking for 10 seconds	No	Spongy moth (Lymantria dispar)	Decrease in survival rates	Augustyniak et al.42
Heavy metal	Cadmium via diet for 130 generations	Heat stress	30 C for 5 days	No	Beet armyworm (Spodoptera exigua)	Decrease in HSP70 levels	Augustyniak et al.42
Heavy metal	Exposed to either 25, 50, 75, 100,125 mg/kg (wet mass) of Copper (Cu) via diet for 72 hours	Insecticide	Various concentrations of Beta-cypermethrin	Yes	Tobacco cutworm (Spodoptera litura)	Increase in LD50 of beta-cypermethrin	Lu et al.44
Heavy metal	Cadmium via diet for 130 generations	Insecticide	0.2, 0.02 and 0.002 mg/kg dry weight of Spinosad via diet	No	Beet armyworm (Spodoptera exigua)	Decrease in HSP70 levels	Augustyniak et al.42
Heavy metal	Exposed to either 25, 50, 75, 100 mg/kg (wet mass) of Copper (Cu) via diet for 72 hours	Plant allelochemical	0.1% Xantothoxin for 48 hours	Yes	Tobacco cutworm (Spodoptera litura)	Increase in weight gain and decrease in mortality	Lu et al.45
Heavy Metal	1.24 ppm copper (from CuSO_4)	Insecticide	LC5 - LC95 of temephos at 6, 10, 15, 20 ug/l for 24 hours	Yes	Yellow fever mosquito (Aedes aegypti)	Increase in LC50	Poupardin et al.46
Heavy metal	1.24 ppm copper (from CuSO_4)	Insecticide	LC5 - LC95 of permethrin at 2, 3, 4, 5, ug/l for 24 hours	Yes	Yellow fever mosquito (Aedes aegypti)	Increase in LC50	Poupardin et al.46
Herbicide	Butachlor via volatile spraying (1 ug) and diet (0.5 mg/g) for 2 days	Insecticide	Methomyl (50 ug) via diet	Yes	Cotton bollworm (Helicoverpa armigera)	Decrease in percent mortality	Sun et al.47
Herbicide	Haloxyfob-methyl via volatile spraying (1 ug) and diet (0.5 mg/g) for 2 days	Insecticide	Methomyl (50 ug) via diet	Yes	Cotton bollworm (Helicoverpa armigera)	Decrease in percent mortality	Sun et al.47
Herbicide	1 ug of Butachlor applied as a volatile for 24 hours	Insecticide	1 uL droplet of chlorpyrifos applied topically	Yes	Tobacco cutworm (Spodoptera litura)	Increase in LC50 dose of chlorpyrifos	Sun et al.48
Herbicide	Indirect exposure to glyphosate via plant	Insecticide	Sublethal dose (.25 ug/uL) of azynphos-methyl (organophosphate)	No	Colorado potato beetle (Leptinotarsa decemlineata)	No effect on larval survival	Margus et al.49
Herbicide	Butachlor	Mycotoxin	Aflatoxin B1 (2.5 μg/g) via diet	Yes	Cotton bollworm (Helicoverpa armigera)	Decrease in percent mortality, increase in weight gain	Sun et al.47
Herbicide	haloxyfob-methyl (herbicide)	Mycotoxin	Aflatoxin B1 (2.5 μg/g) via diet	Yes	Cotton bollworm (Helicoverpa armigera)	Decrease in percent mortality, increase in weight gain	Sun et al.47
Herbicide	0.1 and 1 uM of Glyphosate for 72 hrs	Insecticide	LC50 of either imidacloprid, permethrin, and carbamate propoxur	Yes	Asian tiger mosquito (Aedes albopictus)	Increase in LC50 dose for all insecticides	Riaz et al.50
Herbicide	0.3 uL of Trifluralin or 2-methyl-4-chlorophenoxyacetic acid sodium salt for 24 hrs	Insecticide	1 uL of cyhalothrin, phoxim, and bifenthrin	Yes	Tobacco cutworm (Spodoptera litura)	Increase in LD50 dose for all insecticides	Liu et al.51
Herbicide	10 ppb atrazine	Insecticide	LC5 - LC95 of temephos at 6, 10, 15, 20 ug/l for 24 hours	Yes	Yellow fever mosquito (Aedes aegypti)	Increase in LC50	Poupardin et al.46
Herbicide	10 ppb atrazine	Insecticide	LC5 - LC95 of permethrin at 2, 3, 4, 5, ug/l for 24 hours	No	Yellow fever mosquito (Aedes aegypti)	No significant difference observed between experimental and control groups	Poupardin et al.46
Herbicide	Exposed to atrazine (0, 1, 10, 100 and 1000 ug/l ) for 6, 12, 24, 48 hr	Insecticide	Treated with 0.2, 0.5 and 1.0 mg/l of Bt (Bacillus thuringiensis)	Yes	Yellow fever mosquito (Aedes aegypti)	Increase in survival to all Bt doses under herbicide pre-exposure durations	Boyer et al.52
Hypoxia	4 or 10 hours at 2 Kpa of oxygen at 25 C	Cold stress	-1 C for 10 hours	Yes	Citrus codling moth (Thaumatotibia leucotreta)	Increase in survival	Boardman et al.23
Hypoxia	Pupal exposure to mild and severe low oxygen conditions for 1 hr	Irradiation	Irradiated with 70 Gy 2 days before adult emergence	Yes	Caribbean fruit fly (Anastrepha suspensa)	Increase in competitive mating success in males and antioxidant activity	Dias et al.53
Hypoxia	Exposure to low oxygen levels (2% O2 + 18% CO2 + 80% N2) for 24 hr	Irradiation	Expsoure to electron beam irradiation 30, 50, 100 Gy followed by post-treatment hypoxia for 0,24,48,72 and 96 hr	Yes	Cowpea bruchid (Callosobruchus maculatus)	Increase in adult emergence	Wang et al.54
Insecticide	Exposed to 0.3 mg/L of propuxur for 2 hrs	Heat stress	Exposed to 39 C or 43 C for 4-6 hrs	Yes	Yellow fever mosquito (Aedes aegypti), Asian malaria mosquito (Anopholes stephensi)	Increase in survival	Patil et al.27
Insecticide	Exposed to either 10, 20, 40 or 80 ppm of Trizophos	Heat stress	40 C for up 80 hours	Yes	Brown planthopper (Nilaparvata lugens)	Increase in survival LT50 at 40 C but only for 20 and 40 ppm tzp concentrations	Ge et al.55
Insecticide	Exposure to imidaclorpid (LC10 and LC20 ) via diet	Disease	Topical exposure to Beauvaria bassiana	No	Colorado potato beetle (Leptinotarsa decemlineata)	Decrease in survival, weight gain, and leaf are consumption	Furlong and Groden19
Insecticide	LC50 dose of Abamectin	Heat stress	40 C for 1 hour	No	Leaf miner fly (Liriomyza trifolii)	Increase in mortality post heat exposure	Wang et al.56
Insecticide	Exposure to LD25 of imidacloprid	Heat stress	4 hours or 5.2 hours at 43 C	No	Colorado potato beetle (Leptinotarsa decemlineata)	Increase in mortality post heat exposure	Chen et al.57
Insecticide	Pretreatment with hermetic dose (<LC1) followed by exposure to LC10 (25 mg/l) and LC50 (250 mg/l) of Chlorpyrifos	Heat stress	38 C for 4,12,18 and 24 hrs	Yes	Diamondback month (Plutella xylostella)	Increase in GST activity at higher temperatures but only for susceptible strains	Deng et al.58
Insecticide	0.25 ug/L of Imidacloprid applied directly to plants for 21 days	Starvation	72 hrs without food or water	Yes	Green peach aphid (Myzus persicae)	Increase in percent survival	Rix et al.59
Insecticide	Exposure to 0.37 ug/L (~LC15) and 0.44 ug/L (~LC50) doses of Chlorpyrifos	Heat stress	20 C and 24 C for 50 hr	No	House mosquito (Culex pipiens)	Decrease in survival and total fat content but only at high doses of Chlorpyrifos under high temperatures	Delnat et al.60
Insecticide	Exposed to 6.25, 12.5, 18 and 25 ppm of spinosad	Heat stress	0,8,12,15,18,24 hrs at 40 C	No	Lesser grain borer (Rhyzopertha dominica) and rice weevil (Sitophilus oryzae)	Decrease in percent survival and LT50 with increasing durations at 40 C for both species	Wijayaratne and Rajapakse61
Insecticide	Exposed to various concentrations of emamectin, chlorantraniliprole, and spinosad	Heat stress	Reared at 20, 25, 30, and 35 C for varying durations (4-10 days depending on treatment)	Yes	Codling moth (Cydia pomonella)	Increase in LC50 values, metabolic enzyme and Hsp70 levels but only for larvae pretreated with emamectin or spinosad.	Perrin et al.62
Insecticide	Exposed to 6.25, 12.5, 18 and 25 ppm of spinosad	Cold stress	Kept at 6 C (R. dominica) or 11 C (S. oryzae) for durations spanning 0-12 days	No	Lesser grain borer (Rhyzopertha dominica) and rice weevil (Sitophilus oryzae)	Decrease in percent survival and LT50 with increasing durations at either 6 or 11 C for both species	Wijayaratne and Rajapakse61
Insecticide	Brushed with diatomaceous earth powder	Heat stress	Exposed to 40 C for 10 days	No	Indian meal moth (Plodia interpunctella)	Decreased survival at 40 C	Kim et al.63
Insecticide	Exposed to 4 commercial types of diatomaceous earth compounds and calcium carbonate for 15 or 30 mins	Heat stress	Exposed to 34 C or 50 C for 15 and 30 mins	No	Red flour beetle (Tribolium castaneum)	Decreased survival at 50 C after pre-treatment with all five insecticidal powders	Dowdy64
Insecticide	LC25 dose of cypermethrin or dichlorvos	Heat stress	LT25 (5-14 mins) at 45, 47, 50 C	No	Mediterranean flour moth (Ephestia kuehniella)	Decreased survival at LT25 temperatures	Javanshirt et al.65
Insecticide	Multigenerational selection for chlorpyrifos resistance with LC75 dose	Heat stress	Heat shock at 40 C for 10 min	No	Brown planthopper (Nilaparvata lugens)	Increase in recovery time to heat shock in chlorpyrifos resistant individuals	Yang et al.66
Insecticide	Multigenerational selection for chlorpyrifos resistance with LC75 dose	Cold stress	Cold shock at 0 C for 10 min	No	Brown planthopper (Nilaparvata lugens)	No difference in recovery time to cold shock in chlorpyrifos resistant individuals	Yang et al.66
Insecticide	Multigenerational selection for buprofezin resistance	Heat stress	40 C (75% RH) for 24-166 hr	Yes	Small brown planthopper (Laodelphax striatellus)	Increased survival and LT50 in buprofenzin resistant iso female lines	Li et al.163
Insecticide	Multigenerational selection for buprofezin resistance	Cold stress	Exposed to freezing temperature of -22 C for	No	Small brown planthopper (Laodelphax striatellus)	No difference in freezing survival in buprofenzin resistant iso female lines	Li et al.67
Insecticide	1 ppm of diatomaceous earth powder	Heat stress	40 C for 6 hr	No	Indian meal moth (Plodia interpunctella)	Decrease in percent survival 24 and 72 hr after insecticide treatment	Kim et al.68
Insecticide	10 ppm of phosphine gas fumigant	Heat stress	40 C for 6 hr	No	Indian meal moth (Plodia interpunctella)	Decrease in percent survival 24 and 72 hr after insecticide treatment	Kim et al.68
Insecticide	10% carbon dioxide fumigant gas	Heat stress	40 C fo 6 hr	No	Indian meal moth (Plodia interpunctella)	Decrease in percent survival 24 and 72 hr after insecticide treatment	Kim et al.68
Mechanical stress	Shaking for 4 hours	Cold stress	-1 C for 10 hours	No	Citrus codling moth (Thaumatotibia leucotreta)	No effect on survival	Boardman et al.23
Mechanical stress	Shaking for 2 mins followed by incubation at 30 C for 24 or 72 hours	Disease	Inoculated with 1 X 10^7 Aspergillus fumigatus conidia via injection	Yes	Greater wax moth (Galleria mellonella)	Increase in survival	Browne et al.24
Plant allelochemical	0.87% Xanthotoxin for 8 days	Insecticide	topical exposure to 0.01 mg/ml of Alpha-Cypermethrin	Yes	Corn earworm (Helicoverpa zea)	Increase in survival	Li et al.69
Plant allelochemical	0.1% quercetin-contained diet for 48 hrs	Insecticide	Leaf discs dipped in a solution of lambda-cyhalothrin, acetone, and distilled water containing 0.1% Triton X-100	Yes	Cotton bollworm (Helicoverpa armigera)	Increase in LC50 dose for all insecticides	Chen et al.70
Plant allelochemical	Exposed to one of 12 plant allelochemicals adminstered via diet for 48 hrs	Insecticide	Topical exposure to 50 ug of methomyl	Yes	Cotton bollworm (Helicoverpa armigera)	Increase in survival to methomyl after pre-treatment with 8 out of 12 allelochemicals	Chen et al.71
Plant allelochemical	Exposed to four plant allelochemicals (flavone, coumarin, DIMBOA, visnagin) adminstered via diet for 48 hrs	Insecticide	Topical exposure to 100 ug of Chlorpyrifos	No	Cotton bollworm (Helicoverpa armigera)	Decrease in survival after pre-treatment with allelochemicals	Chen et al.71
Pollutant	0.1 and 1 uM of benzo[a]pyrene for 72 hrs	Insecticide	LC50 of either imidacloprid, permethrin, and carbamate propoxur	Yes	Asian tiger mosquito (Aedes albopictus)	Increase in LC50 dose for all insecticides	Riaz et al.50
Pollutant	0.25 ppm fluoranthene	Insecticide	LC5 - LC95 of temephos at 6, 10, 15, 20 ug/l for 24 hours	Yes	Yellow fever mosquito (Aedes aegypti)	Increase in LC50	Poupardin et al.46
Pollutant	0.25 ppm fluoranthene	Insecticide	LC5 - LC95 of permethrin at 2, 3, 4, 5, ug/l for 24 hours	Yes	Yellow fever mosquito (Aedes aegypti)	Increase in LC50	Poupardin et al.46
Starvation	2 days of food deprivation	Heat stress	CTmax using a heat rate of 0.25 C/min or HKDT at 43 C	Yes	African fruit fly (Ceratitis rosa)	Higher CTmax	Gotcha et al.6
Starvation	2 days of food deprivation	Desiccation	15-30% RH for 36 hours	No	African fruit fly (Ceratitis rosa)	Decreased survival in dry conditions	Gotcha et al.6
Starvation	2 days of food deprivation	Cold stress	Cold shock at 0 C for 2 hours	No	Red flour beetle (Tribolium castaneum)	Increase in CCRT but only up to 7 days post starvation	Scharf et al.7
Starvation	4 days of food deprivation	Cold stress	CTmin rate of 0.25 C/min starting at 25 C	Yes	Spotted stalk borer (Chilo partellus), Maize stalk borer (Busseola fusca), and African pink stalk borer (Sesamia calamistis)	Decrease in CTmin for all species	Mutamiswa et al.17
Starvation	No access to water for 24 hours	Cold stress	2 hours at -4 C	Yes	Migratory locust (Locusta migratoria)	Decrease in CCRT	Andersen et al.72
Starvation	2 days of food deprivation	Heat stress	Heat shock at 42.5 C	No	Red flour beetle (Tribolium castaneum)	No effect on HKDT	Scharf et al.7
Starvation	2 days of food deprivation	Heat stress	heat shock at 38 C for 2 hours	Yes	African fig fly (Zaprionus indianus)	Increase in HKDT (heat knockdown time)	Kalra et al.14
Starvation	4 days of food deprivation	Heat stress	CTmax rate of 0.25 C/min	Yes	Spotted stalk borer (Chilo partellus)	Increase in CTmax	Mutamiswa et al.12
Starvation	2 days of food deprivation	Desiccation	15-30% RH for 36 hours	No	African fruit fly (Ceratitis rosa)	Decreased survival in dry conditions	Gotcha et al.6
Starvation	4 days of food deprivation	Heat stress	30 or 33 C for 3 days	Yes	Spotted stalk borer (Chilo partellus), Maize stalk borer (Busseola fusca), and African pink stalk borer (Sesamia calamistis)	Increase in CTmax in C. partellus	Mutamiswa et al.17
Starvation	2 days of food deprivation	Desiccation	10% RH for 16 hours	No	African fig fly (Zaprionus indianus)	Decrease in dessication resistance (time to death)	Kalra et al.14
Starvation	No access to foliage for 24 hours	Disease	Topical exposure to Beauvaria bassiana	No	Colorado potato beetle (Leptinotarsa decemlineata)	Decrease in survival, weight gain, and leaf are consumption	Furlong and Groden19
Starvation	Yeast:sucrose ratio of 4.76:95.24	Desiccation	Flies transferred to jar containing a disc of dry filter paper without adult diet until all dead	Yes	Oriental fruit fly (Bactrocera dorsalis)	Increase in dessication resistance and survival time	Chen et al.73
Starvation	Yeast:sucrose ratio of 4.76:95.24	Heat stress	Heat shocked at 42 C until all dropped and no longer moved	Yes	Oriental fruit fly (Bactrocera dorsalis)	Increase in time to experience heat shock	Chen et al.73
Starvation	Yeast:sucrose ratio of 4.76:95.24	Cold stress	Cold shocked at 5 C until all flies appeared cold shocked	No	Oriental fruit fly (Bactrocera dorsalis)	No significant difference observed between dietary restriction and control groups	Chen et al.73
Starvation	Yeast:sucrose ratio of 0:100 for 30 days	Desiccation	Flies transferred to jar containing a disc of dry filter paper without adult diet until all dead	Yes	Oriental fruit fly (Bactrocera dorsalis)	Increase in dessication resistance and survival time	Chen et al.74
Starvation	Deprived from access to food for 0, 12, 24, and 36 hrs	Cold stress	Decrease in temperature starting from 20 to - 5 C (0.5 C/min), 0 C for 1 hr, -5 C for 1 hr and long term exposure to 0 C for 8 hr	Yes	Spotted wing drosophila (Drosophila suzukii)	Increased survival against acute and chronic exposure to low temperautures, other metrics of tolerance (CTmin and CCRT) were inconclusive.	De Ro et al.75

## Sheet: TableS1_Reference_List
No.	Reference
1	Wu BS, Lee JK, Thompson KM, Walker VK, Moyes CD and Robertson RM, Anoxia induces thermotolerance in the locust flight system. J Exp Biol 205:815–827 (2002).
2	López-Martínez G, Carpenter JE, Hight SD and Hahn DA, Low-oxygen hermetic conditioning improves field performance of sterile insects by inducing beneficial plasticity. Evol Appl 14:566–576 (2020).
3	López-Martínez G and Hahn DA, Short-term anoxic conditioning hormesis boosts antioxidant defenses, lowers oxidative damage following irradiation and enhances male sexual performance in the Caribbean fruit fly Anastrepha suspensa. J Exp Biol 215:2150–2161 (2012).
4	Cui F, Wang H, Zhang H and Kang L, Anoxic stress and rapid cold hardening enhance cold tolerance of the migratory locust. Cryobiol_x0002_ogy 69:243–248 (2014).
5	Follett PA, Swedman A and Mackey B, Effect of low-oxygen conditions created by modified atmosphere packaging on radiation tolerance in Drosophila suzukii (Diptera: Drosophilidae) in sweet cherries. J Econ Entomol 111:141–145 (2018).
6	Gotcha N, Terblanche JS and Nyamukondiwa C, Plasticity and cross-tolerance to heterogeneous environments: divergent stress responses co-evolved in an African fruit fly. J Evol Biol 31:98–110 (2018).
7	Scharf I, Wexler Y, Macmillan HA, Presman S, Simson E and Rosenstein S, The negative effect of starvation and the positive effect of mild thermal stress on thermal tolerance of the red flour beetle Tribolium castaneum. Sci Nat 103:20 (2016).
8	Chidawanyika F and Terblanche JS, Rapid thermal responses and thermal tolerance in adult codling moth Cydia pomonella (Lepidoptera: Tortricidae). J Insect Physiol 57:108–117 (2011).
9	Kljajić P, Andrić G, Pražić-Golić M, Indić D and Vuković S, The effects of cold pre-treatment on the toxicity of several contact insecticides on adults of three Sitophilus granarius (L.) populations. J Pest Sci 87:301– 308 (2014).
10	Shivananjappa S, Laird RA, Floate KD, Fields PG and Phillips T, Cross-tolerance to desiccation and cold in Khapra beetle (Coleoptera: Dermestidae). J Econ Entomol 113:695–699 (2020).
11	Renault D, Henry Y and Colinet H, Exposure to desiccating conditions and cross-tolerance with thermal stress in the lesser mealworm Alphitobius diaperinus (Coleoptera: Tenebrionidae). Rev d’écologie 70:33–41 (2015).
12	Mutamiswa R, Chidawanyika F and Nyamukondiwa C, Superior basal and plastic thermal responses to environmental heterogeneity in invasive exotic stemborer Chilo partellus Swinhoe over indigenous Busseola fusca (fuller) and Sesamia calamistis Hampson. Physiol Ento_x0002_mol 43:108–119 (2018).
13	Mitchell KA, Boardman L, Clusella-Trullas S and Terblanche JS, Effects of nutrient and water restriction on thermal tolerance: a test of mechanisms and hypotheses. Comp Biochem Physiol Part A Mol Integr Physiol 212:15–23 (2017).
14	Kalra B, Tamang AM and Parkash R, Cross-tolerance effects due to adult heat hardening, desiccation and starvation acclimation of tropical drosophilid-Zaprionus indianus. Comp Biochem Physiol Part A Mol Integr Physiol 209:65–73 (2017).
15	Mutamiswa R, Machekano H, Singano C, Joseph V, Chidawanyika F and Nyamukondiwa C, Desiccation and temperature resistance of the larger grain borer, Prostephanus truncatus (horn) (Coleoptera: Bostrichidae): pedestals for invasion success? Physiol Entomol 46: 157–166 (2021).
16	Lara-Pérez LA, Arredondo J, Tejeda MT and Díaz-Fleischer F, Behavioral responses and pupa development patterns after hypoxia or anoxia in a desiccation-resistant Anastrepha ludens strain. Neotrop Entomol 48:739–747 (2019).
17	Mutamiswa R, Chidawanyika F and Nyamukondiwa C, Thermal plasticity potentially mediates the interaction between host Chilo partellus Swinhoe (Lepidoptera: Crambidae) and endoparasitoid Cotesia flavipes Cameron (hymenoptera: Braconidae) in rapidly changing environments. Pest Manag Sci 74:1335–1345 (2018).
18	Keosentse O, Mutamiswa R and Nyamukondiwa C, Interaction effects of desiccation and temperature stress resistance across Spodoptera frugiperda (Lepidoptera, Noctuidae) developmental stages. Neo_x0002_Biota 73:87–108 (2022).
19	Furlong MJ and Groden E, Evaluation of synergistic interactions between the Colorado potato beetle (Coleoptera: Chrysomelidae) pathogen Beauveria bassiana and the insecticides, imidacloprid, and cyromazine. J Econ Entomol 94:344–356 (2001).
20	Kryukov VY, Rotskaya U, Yaroslavtseva O, Polenogova O, Kryukova N, Akhanaev Y et al., Fungus Metarhizium robertsii and neurotoxic insecticide affect gut immunity and microbiota in Colorado potato beetles. Sci Rep 11:1–13 (2021).
21	Shen Z-J, Liu Y-J, Cheng J, Li Z, Michaud JP and Liu X-X, High temperature exposure reduces the susceptibility of Helicoverpa armigera to its nucleopolyhedrovirus (HearNPV) by enhancing expression of heat shock proteins. Pest Manag Sci 78:2378–2389 (2022).
22	Clements J, Schoville S, Clements A, Amezian D, Davis T, Sanchez_x0002_Sedillo B et al., Agricultural fungicides inadvertently influence the fitness of Colorado potato beetles Leptinotarsa decemlineata, and their susceptibility to insecticides. Sci Rep 8:13282 (2018).
23	Boardman L, Sørensen JG and Terblanche JS, Physiological and molecular mechanisms associated with cross tolerance between hypoxia and low temperature in Thaumatotibia leucotreta. J Insect Physiol 82:75–84 (2015).
24	Browne N, Surlis C and Kavanagh K, Thermal and physical stresses induce a short-term immune priming effect in Galleria mellonella larvae. J Insect Physiol 63:21–26 (2014).
25	Raghavendra K, Barik TK and Adak T, Development of larval thermotolerance and its impact on adult susceptibility to malathion insecticide and Plasmodium vivax infection in Anopheles stephensi. Parasitol Res 107:1291–1297 (2010).
26	Oliver SV and Brooke BD, The effect of elevated temperatures on the life history and insecticide resistance phenotype of the major malaria vector Anopheles arabiensis (Diptera: Culicidae). Malar J 16: 1–13 (2017).
27	Patil NS, Lole KS and Deobagkar DN, Adaptive larval thermotolerance and induced cross-tolerance to propoxur insecticide in mosquitoes Anopheles stephensi and Aedes aegypti. Med Vet Entomol 10:277– 282 (1996).
28	Meng S, Delnat V and Stoks R, Mosquito larvae that survive a heat spike are less sensitive to subsequent exposure to the pesticide chlorpyrifos. Environ Pollut 265:114824 (2020).
29	Engell Dahl J, Lou MS, Colinet H, Wiegand C, Holmstrup M and Renault D, Thermal plasticity and sensitivity to insecticides in populations of an invasive beetle: cyfluthrin increases vulnerability to extreme temperature. Chemosphere 274:129905 (2021).
30	Iltis C, Moreau J, Hübner P, Thiéry D and Louâpre P, Warming increases tolerance of an insect pest to fungicide exposure through temperature-mediated hormesis. J Pest Sci 2004:827–839 (2022).
31	Rukke BA, Salma U, Birkemoe T and Aak A, Blood deprivation and heat stress increase mortality in bed bugs (Cimex lectularius) exposed to insect pathogenic fungi or desiccant dust. Med Vet Entomol 35: 121–128 (2021).
32	Hemmati C, Moharramipour S and Talebi AA, Effects of cold acclimation, cooling rate and heat stress on cold tolerance of the potato tuber moth Phthorimaea operculella (Lepidoptera: Gelechiidae). Eur J Entomol 111:487–494 (2014).
33	Wang XG, Johnson MW, Daane KM and Nadel H, High summer temperatures affect the survival and reproduction of olive fruit Fly (Diptera: Tephritidae). Environ Entomol 38:1496–1504 (2009).
34	Beetge L and Krüger K, Drought and heat waves associated with climate change affect performance of the potato aphid Macrosiphum euphorbiae. Sci Rep 91:1–9 (2019).
35	Ben-Yosef M, Verykouki E, Altman Y, Nemni-Lavi E, Papadopoulos NT and Nestel D, Effects of thermal acclimation on the tolerance of Bactrocera zonata (Diptera:Tephritidae) to hydric stress. Front Physiol 12: 686424 (2021).
36	Gu X, Tian S, Wang D, Gao F and Wei H, Interaction between Short_x0002_term heat pretreatment and Fipronil on 2 instar larvae of diamondback moth, Plutella xylostella (Linn). Dose Response 8: 331–346 (2010).
37	Gu X, Tian S, Wang D and Gao F, Interaction between short-term heat pretreatment and avermectin on 2nd instar larvae of diamondback moth, Plutella xylostella (Linn). Dose Response 7:331–346 (2009).
38	Cao JY, Xing K and Zhao F, Complex delayed and transgenerational effects driven by the interaction of heat and insecticide in the maternal generation of the wheat aphid Sitobion avenae. Pest Manag Sci 77:4453–4446 (2021).
39	Cheng J, Huang LJ, Zhu ZF, Ben JL, Ge LQ and Wu JC, Heat-dependent fecundity enhancement observed in Nilaparvata lugens (Hemiptera: Delphacidae) after treatment with Triazophos. Environ Entomol 43: 474–481 (2014).
40	Zhang B, Qiang ZT, Gang LH, Juan SL, Fang WS, Ying ZC et al., Effect of heat shock on the susceptibility of Frankliniella occidentalis (Thysanoptera:Thripidae) to insecticides. J Integr Agric 15:2309– 2318 (2016)
41	Kljajić P, Andrić G and Perić I, Impact of short-term heat pre-treatment at 50 °C on the toxicity of contact insecticides to adults of three Sitophilus granarius (L.) populations. J Stored Prod Res 45:272–278 (2009).
42	Augustyniak M, Tarnawska M, Babczyńska A, Kafel A, Zawisza_x0002_Raszka A, Adamek B et al., Cross tolerance in beet armyworm: long-term selection by cadmium broadens tolerance to other stressors. Ecotoxicology 26:1408–1418 (2017).
43	Jiang D, Wu S, Tan M, Jiang H and Yan S, The susceptibility of Lyman_x0002_tria dispar Larvae to Beauveria bassiana under cd stress: a multiomics study. Environ Pollut 276:116740 (2021).
44	Lu K, Li W, Cheng Y, Ni H, Chen X, Li Y et al., Copper exposure enhances Spodoptera litura larval tolerance to ⊎-cypermethrin. Pestic Biochem Physiol 160:127–135 (2019).
45	Lu K, Cheng Y, Li W, Ni H, Chen X, Li Y et al., Copper-induced H2O2 accumulation confers larval tolerance to xanthotoxin by modulating CYP6B50 expression in Spodoptera litura. Pestic Biochem Physiol 159: 118–126 (2019).
46	Poupardin R, Reynaud S, Strode C, Ranson H, Vontas J and David JP, Cross-induction of detoxification genes by environmental xenobiotics and insecticides in the mosquito Aedes aegypti: impact on larval tolerance to chemical insecticides. Insect Biochem Mol Biol 38: 540–551 (2008).
47	Sun Z, Xu C, Chen S, Shi Q, Wang H, Wang R et al., Exposure to herbicides prime P450-mediated detoxification of Helicoverpa armigera against insecticide and fungal toxin. Insects 10:28 (2019).
48	Sun Z, Wang R, Du Y, Gao B, Gui F and Lu K, Olfactory perception of herbicide butachlor by GOBP2 elicits ecdysone biosynthesis and detoxification enzyme responsible for chlorpyrifos tolerance in Spodoptera litura. Environ Pollut 285:117409 (2021).
49	Margus A, Rainio M, Lindström L and Yan Zhu K, Can indirect herbicide exposure modify the response of the Colorado potato beetle to an organophosphate insecticide? J Econ Entomol 112:2316– 2323 (2013).
50	Riaz MA, Poupardin R, Reynaud S, Strode C, Ranson H and David JP, Impact of glyphosate and benzo[a]pyrene on the tolerance of mosquito larvae to chemical insecticides. Role of detoxification genes in response to xenobiotics. Aquat Toxicol 93:61–69 (2009).
51	Liu SW, Elzaki MEA, Staehelin C, Ma ZH, Qin Z and Wang RL, Exposure to herbicides reduces larval sensitivity to insecticides in Spodoptera litura (Lepidoptera: Noctuidae). Insect Sci 26:711–720 (2019).
52	Boyer S, Sérandour J, Lempérière G, Raveton M and Ravanel P, Do herbicide treatments reduce the sensitivity of mosquito larvae to insecticides? Chemosphere 65:721–724 (2006).
53	Dias VS, Cáceres C, Parker AG, Pereira R, Demirbas-Uzel G, Abd_x0002_Alla AMM et al., Mitochondrial superoxide dismutase overexpression and low oxygen conditioning hormesis improve the performance of irradiated sterile males. Sci Rep 11:1–15 (2021).
54	Wang L, Cheng W, Meng J, Speakmon M, Qiu J, Pillai S et al., Hypoxic environment protects cowpea bruchid (Callosobruchus maculatus) from electron beam irradiation damage. Pest Manag Sci 75:726– 735 (2019).
55	Ge L-Q, Huang L-J, Yang G-Q, Song Q-S, Stanley D, Gurr GM et al., Molecular basis for insecticide-enhanced thermotolerance in the brown planthopper Nilaparvata lugens Stål (Hemiptera:Delphaci_x0002_dae). Mol Ecol 22:5624–5634 (2013).
56	Wang YC, Chang YW and Du YZ, Transcriptome analysis reveals gene expression differences in Liriomyza trifolii exposed to combined heat and abamectin exposure. PeerJ 9:e12064 (2021).
57	Chen J, Kitazumi A, Alpuerto J, Alyokhin A and de los Reyes B, Heat_x0002_induced mortality and expression of heat shock proteins in Colorado potato beetles treated with imidacloprid. Insect Sci 23:548–554 (2016).
58	Deng ZZ, Zhang F, Wu ZL, Yu ZY and Wu G, Chlorpyrifos-induced hormesis in insecticide-resistant and-susceptible Plutella xylostella under normal and high temperatures. Bull Entomol Res 106:378– 386 (2016).
59	Rix RR, Ayyanath MM and Cutler CG, Sublethal concentrations of imi_x0002_dacloprid increase reproduction, alter expression of detoxification genes, and prime Myzus persicae for subsequent stress. J Pest Sci 89:581–589 (2016).
60	Delnat V, Janssens L and Stoks R, Whether warming magnifies the toxicity of a pesticide is strongly dependent on the concentration and the null model. Aquat Toxicol 211:38–45 (2019).
61	Wijayaratne LKW and Rajapakse RHS, Effects of spinosad on the heat tolerance and cold tolerance of Sitophilus oryzae L. (Coleoptera: Curculionidae) and Rhyzopertha Dominica F. (Coleoptera: Bostrichidae). J Stored Prod Res 77:84–88 (2018).
62	Perrin M, Moiroux J, Maugin S, Olivares J, Rault M and Siegwart M, Cross effects of heat stress and three insecticides on the survival of the codling moth Cydia pomonella (L.): investigating the molecular and biochemical mechanisms. Pestic Biochem Physiol 185:105139 (2022).
63	Kim H, Yu YS and Lee KY, Synergistic effects of heat and diatomaceous earth treatment for the control of Plodia interpunctella (Lepidoptera: Pyralidae). Entomol Res 44:130–136 (2014).
64	Dowdy AK, Mortality of red flour beetle, Tribolium castaneum (Coleoptera: Tenebrionidae) exposed to high temperature and diatomaceous earth combinations. J Stored Prod Res 35:175–182 (1999).
65	Javanshir M, Karimzadeh R, Hejazi MJ and Shayestehmehr H, Individual and combined effects of contact insecticides and high temperatures on Mediterranean flour moth, Ephestia kuehniella Zeller (Lepidoptera: Pyralidae). J Sci Food Agric 102:2165–2171 (2022).
66	Yang BJ, Liu ML, Zhang YX and Liu ZW, Effects of temperature on fitness costs in chlorpyrifos-resistant brown planthopper, Nilaparvata lugens (Hemiptera: Delphacidae). Insect Sci 25:409–417 (2018).
67	Li Y, Zhang Y, Liu X and Guo H, Does resistance to Buprofezin improve heat and cold tolerance of Laodelphax striatellus (Hemiptera: Delphacidae)? Environ Entomol 46:988–994 (2017).
68	Kim H, Yu YS and Lee KY, Differential induction of heat shock protein genes to the combined treatments of heat with diatomaceous earth, phosphine or carbon dioxide on Plodia interpunctella. Entomol Res 45:332–338 (2015).
69	Li X, Zangerl AR, Schuler MA and Berenbaum MR, Cross-resistance to alpha-cypermethrin after xanthotoxin ingestion in Helicoverpa zea (Lepidoptera: Noctuidae). J Econ Entomol 93:18–25 (2000).
70	Chen C, Han P, Yan W, Wang S, Shi X, Zhou X et al., Uptake of quercetin reduces larval sensitivity to lambda-cyhalothrin in Helicoverpa armigera. J Pest Sci 91:919–926 (2018).
71	Chen S, Elzaki MEA, Ding C, Li Z-f, Wang J, Zeng R-s et al., Plant allelochemicals affect tolerance of polyphagous lepidopteran pest Helicoverpa armigera (Hübner) against insecticides. Pestic Biochem Physiol 154:32–38 (2019).
72	Andersen JL, Findsen A and Overgaard J, Feeding impairs chill coma recovery in the migratory locust (Locusta migratoria). J Insect Physiol 59:1041–1048 (2013).
73	Chen EH, Hou QL, Wei DD, Jiang HB and Wang JJ, Phenotypes, antioxidant responses, and gene expression changes accompanying a sugar-only diet in Bactrocera dorsalis (Hendel) (Diptera: Tephritidae). BMC Evol Biol 17:1–14 (2017).
74	Chen EH, Hou QL, Wei DD, Jiang HB and Wang JJ, Phenotypic plasticity, trade-offs and gene expression changes accompanying dietary restriction and switches in Bactrocera dorsalis (Hendel) (Diptera: Tephritidae). Sci Rep 7:1–12 (2017).
75	De Ro M, Enriquez T, Bonte J, Ebrahimi N, Casteels H, De Clercq P et al.,Effect of starvation on the cold tolerance of adult Drosophila suzukii (Diptera: Drosophilidae). Bull Entomol Res 111:694–704 (2021).
